# Supplementary material for: Use and Trends of Diabetes Self-Management Technologies: A Correlation-Based Study
Source: J Diabetes Res. 2022 Jun 7;2022:5962001. doi: 10.1155/2022/5962001 (PMC9197631; doi:10.1155/2022/5962001)
Supplement: Supplementary Materials — Supplementary file 1: “Questionnaire template”. Supplementary file 2: “Survey distribution channels”. Supplementary file 3: “Correlation approaches”. [file 5962001.f1.zip]

Archive with 5 entries (5 files):
- 5962001.f1/Supplementary1_QuestionnaireTemplate.docx
- 5962001.f1/Supplementary2_DistributionChannels.docx
- 5962001.f1/Supplementary3_CorrelationApproaches.docx
- 5962001.f1/Supplementary3_figure1_numeric_conversion.pdf
- 5962001.f1/Supplementary3_Figure2_multicorrelation_approach.pdf
